# Supplementary material for: Accumulation Dynamics of Defective Genomes during Experimental Evolution of Two Betacoronaviruses
Source: Viruses. 2024 Apr 20;16(4):644. doi: 10.3390/v16040644 (PMC11053736; doi:10.3390/v16040644)
Supplement: Supplementary file 1 [file viruses-16-00644-s001.zip]

Archive with 9 entries (8 files):
- Figure S1.pdf
- Figure S2.pdf
- Table S1.pdf
- Table S2.pdf
- __MACOSX/
- __MACOSX/._Figure S1.pdf
- __MACOSX/._Figure S2.pdf
- __MACOSX/._Table S1.pdf
- __MACOSX/._Table S2.pdf
